# Supplementary material for: Sialoglycan-binding patterns of bacterial AB5 toxin B subunits correlate with host range and toxicity, indicating evolution independent of A subunits
Source: J Biol Chem. 2022 Apr 7;298(5):101900. doi: 10.1016/j.jbc.2022.101900 (PMC9120245; doi:10.1016/j.jbc.2022.101900)
Supplement: Supplemental Figures S1–S4 [file mmc2.xlsx]

## Sheet: Sheet1
Terminal Sia	Linkage/Modification	Glycan Structure
		Galβ-NH2
		GalβR2
		GalβR1
		Galα3Galβ4GlcNAcβR1
		Galβ3GalNAcαR1
		Galβ3GalNAcβR1
		Galβ3GlcNAcβR1
		Galβ3(Fucα4)GlcNAcβR1
		Galβ4GlcβR1
		Galβ4Glcβ-NH2
		Galβ4GlcβR2
		Galβ4GlcNAcβR1
		Galβ4GlcNAcβ3Galβ4GlcβR1
		Galβ4GlcNAc6SβR1
		(Fucα2)Galβ3(Fucα4)GlcNAcβR1
		(GalNAcβ4)Galβ4GlcβR1
		Gal6Sβ4(Fucα3)GlcNAcβR1
		Gal6Sβ4(Fucα3)GlcNAc6SβR1
		GalNAcαR1
		Neu5Acα3GalβR1
		Neu5Acα3Galβ3GalNAcαR1
		Neu5Acα3Galβ3GalNAcβR1
		Neu5Acα3Galβ3GlcNAcαR1
		Neu5Acα3Galβ3GlcNAcβR1
		Neu5Acα3Galβ3GlcNAcβ3Galβ4GlcβR1
		Neu5Acα3Galβ3(Fucα4)GlcNAcβR1
		Neu5Acα3Galβ4GlcβR1
		Neu5Acα3Galβ4GlcβR3
		Neu5Acα3Galβ4GlcβR5
		Neu5Acα3Galβ4GlcNAcβR1
		Neu5Acα3Galβ4GlcNAcβR5
		Neu5Acα3Galβ4GlcNAcβ3Galβ4GlcβR1
		Neu5Acα3Galβ4GlcNAc6SβR1
		Neu5Acα3Galβ4(Fucα3)GlcNAcβR1
		Neu5Acα3Galβ4(Fucα3)GlcNAc6SβR1
		Neu5Acα3(β4GalNAc)Galβ4GlcβR1
		Neu5Acα3Gal6Sβ4(Fucα3)GlcNAcβR1
		Neu5Acα3Gal6Sβ4(Fucα3)GlcNAc6SβR1
		Neu5Acα6GalβR1
		Neu5Acα6Galβ3GalNAcβR1
		Neu5Acα6Galβ3GlcNAcβR1
		Neu5Acα6Galβ4GlcβR1
		Neu5Acα6Galβ4GlcβR5
		Neu5Acα6Galβ4GlcNAcβR1
		Neu5Acα6Galβ4GlcNAcβR5
		Neu5Acα6GalNAcαR1
		Neu5Acα8Neu5Acα3Galβ4GlcβR1
		Neu5Acα8Neu5Acα3Galβ4GlcβR4
		Neu5Acα8Neu5Acα3(β4GalNAc)Galβ4GlcβR1
		Neu5Acα8Neu5Acα6Galβ4GlcβR1
		Neu5Acα8Neu5Acα8Neu5Acα3Galβ4GlcβR1
		Neu5Acα8Neu5Acα8Neu5Acα3Galβ4GlcβR4
		Neu5Acα8Neu5Gcα3Galβ4GlcβR1
		Neu5Acα8Neu5Gcα6Galβ4GlcβR1
		Neu5Acα8Kdnα6Galβ4GlcβR1
		Neu5Ac8Meα3Galβ4GlcβR1
		Neu5Ac8Meα6Galβ4GlcβR1
		Neu4,5Ac2α3Galβ3GalNAcαR1
		Neu4,5Ac2α3Galβ3GalNAcβR1
		Neu4,5Ac2α-3Galβ3GlcNAcαR1
		Neu4,5Ac2α3Galβ3GlcNAcβR1
		Neu4,5Ac2α3Galβ4GlcβR1
		Neu4,5Ac2α3Galβ4GlcNAcβR1
		Neu4,5Ac2α3Galβ4GlcNAcβ3Galβ4GlcβR1
		Neu5,9Ac2α3GalβR1
		Neu5,9Ac2α3Galβ3GalNAcαR1
		Neu5,9Ac2α3Galβ3GalNAcβR1
		Neu5,9Ac2α3Galβ3GlcNAcβR1
		Neu5,9Ac2α3Galβ3(Fucα4)GlcNAcβR1
		Neu5,9Ac2α3Galβ4GlcβR1
		Neu5,9Ac2α3Galβ4GlcNAcβR1
		Neu5,9Ac2α3Galβ4GlcNAcβ3Galβ4GlcβR1
		Neu5,9Ac2α6GalβR1
		Neu5,9Ac2α6Galβ4GlcβR1
		Neu5,9Ac2α6Galβ4GlcNAcβR1
		Neu5,9Ac2α6GalNAcαR1
		Neu5,9Ac2α8Neu5Acα3Galβ4GlcβR1
		Neu5Gcα3GalβR1
		Neu5Gcα3Galβ3GalNAcαR1
		Neu5Gcα3Galβ3GalNAcβR1
		Neu5Gcα3Galβ3GlcNAcβR1
		Neu5Gcα3Galβ3GlcNAcβ3Galβ4GlcβR1
		Neu5Gcα3Galβ3(Fucα4)GlcNAcβR1
		Neu5Gcα3Galβ4GlcβR1
		Neu5Gcα3Galβ4GlcNAcβR1
		Neu5Gcα3Galβ4GlcNAcβ3Galβ4GlcβR1
		Neu5Gcα3Galβ4GlcNAc6SβR1
		Neu5Gcα3Galβ4(Fucα3)GlcNAcβR1
		Neu5Gcα3Galβ4(Fucα3)GlcNAc6SβR1
		Neu5Gcα3(β4GalNAc)Galβ4GlcβR1
		Neu5Gcα3Gal6Sβ4(Fucα3)GlcNAcβR1
		Neu5Gcα3Gal6Sβ4(Fucα3)GlcNAc6SβR1
		Neu5Gcα6GalβR1
		Neu5Gcα6Galβ3GalNAcβR1
		Neu5Gcα6Galβ3GlcNAcβR1
		Neu5Gcα6Galβ4GlcβR1
		Neu5Gcα6Galβ4GlcNAcβR1
		Neu5Gcα6GalNAcαR1
		Neu5Gcα8Neu5Acα3Galβ4GlcβR1
		Neu5Gcα8Neu5Gcα3Galβ4GlcβR1
		Neu5GcMeα3Galβ4GlcβR1
		Neu5GcMeα6Galβ4GlcβR1
		Neu5GcMeα8Neu5Acα3Galβ4GlcβR1
		Neu4Ac5Gcα3Galβ3GalNAcαR1
		Neu4Ac5Gcα3Galβ3GalNAcβR1
		Neu4Ac5Gcα3Galβ3GlcNAcαR1
		Neu4Ac5Gcα3Galβ3GlcNAcβR1
		Neu4Ac5Gcα3Galβ4GlcβR1
		Neu4Ac5Gcα3Galβ4GlcNAcβR1
		Neu4Ac5Gcα3Galβ4GlcNAcβ3Galβ4GlcβR1
		Neu5Gc9Acα3GalβR1
		Neu5Gc9Acα3Galβ3GalNAcαR1
		Neu5Gc9Acα3Galβ3GalNAcβR1
		Neu5Gc9Acα3Galβ3GlcNAcβR1
		Neu5Gc9Ac3Galβ4GlcβR1
		Neu5Gc9Acα3Galβ4GlcNAcβR1
		Neu5Gc9Acα3Galβ4GlcNAcβ3Galβ4GlcβR1
		Neu5Gc9Acα6GalβR1
		Neu5Gc9Ac6Galβ4GlcβR1
		Neu5Gc9Acα6Galβ4GlcNAcβR1
		Neu5Gc9Acα6GalNAcαR1
		Neu5Acα3(Galβ3GalNAcβ4)Galβ4GlcβR1
		Neu5Acα3(Fucα2Galβ3GalNAcβ4)Galβ4GlcβR1
		Neu5Acα8Neu5Acα3(Galβ3GalNAcβ4)Galβ4GlcβR1
		Neu5Gcα3(Galβ3GalNAcβ4)Galβ4GlcβR1
		Neu5Gcα3(Fucα2Galβ3GalNAcβ4)Galβ4GlcβR1
